# Supplementary material for: A comparative study of SNPscan/CNVplex assay and routine PCR in genetic analysis of thalassemia
Source: Front Genet. 2026 Jun 26;17:1819795. doi: 10.3389/fgene.2026.1819795 (PMC13349358; doi:10.3389/fgene.2026.1819795)
Supplement: Supplementary file 2 [file Table1.xls]

## Sheet: Sheet1
							Results of PCR+flow-through hybridization technique
ID	Age	Gender	MCV	MCH	Hb	HbA2	Deletional mutations of HBA	Mutations of HBA	Mutations of HBB	Results of SNPscan and CNVplex Assay
440	26	female	78.8	27.5	131	3	NA	NA	NA	Chr16:113125-183148dup;heterozygote
849	33	female	63	20.1	115	2.3	NA	NA	NA	Chr16:50359-180299del;heterozygote
312	35	female	88.9	30.2	96	2.3	aa/-a3.7	NA	NA	HBA:HKαα/αα
760	28	female	81.3	25.3	133	2.4	--SEA/aa	NA	NA	HBA:--SEA/αααanti4.2
391	35	female	93.3	31.5	127	2.4	NA	NA	NA	HBA:αααanti3.7/αα
468	31	female	89.3	28	128	2.3	NA	NA	NA	HBA:αααanti3.7/αα
621	36	female	65.6	19.8	83	2.1	NA	NA	NA	HBA:αααanti3.7/αα
672	23	female	72.5	23.9	105	2.4	NA	NA	NA	HBA:αααanti3.7/αα
728	25	female	88	29.2	132	1.5	NA	NA	NA	HBA:αααanti3.7/αα
737	24	female	83.7	28.9	144	1.6	NA	NA	NA	HBA:αααanti3.7/αα
767	30	female	79.1	25.8	117	2.4	NA	NA	NA	HBA:αααanti3.7/αα
808	34	female	85	26.5	93	2.4	NA	NA	NA	HBA:αααanti3.7/αα
369	36	female	65.4	20.6	97	5.5	NA	NA	βCD41-42	HBA:αααanti3.7/αα，NM_000518.5(HBB):c.126_129delCTTT(p.F42Lfs*19);heterozygote
739	42	female	66.5	21.22	95	5	NA	NA	βCD41-42	HBA:αααanti3.7/αα;NM_000518.5(HBB):c.126_129delCTTT(p.F42Lfs*19);heterozygote
118	27	male	78.9	25.5	155	1.7	aa/-a4.2	NA	NA	HBA2:-α4.2/αα，NM_000558.5(HBA1):c.223G>C(p.D75H);heterozygote
95	36	female	91.2	30.1	123	2.4	NA	NA	NA	HBA2:αααanti4.2/αα
158	29	female	77.7	24.3	103	2.2	NA	NA	NA	HBA2:αααanti4.2/αα
190	28	female	65.7	20.8	106	4.8	NA	NA	βIVS-II-654	HBA2:αααanti4.2/αα，NM_000518.5(HBB):c.316-197C>T;heterozygote
34	32	male	90.6	28.5	158	2.7	NA	NA		NM_000518.5(HBB):c.-10_-7delAAAC;heterozygote
1	27	female	92.5	29.6	139	2.3	NA	NA	NA	normal
2	30	female	61.6	21.5	126	2.27	--SEA/aa	NA	NA	HBA:--SEA/αα
3	27	female	66	20.8	99	5.1	NA	NA	βCD17	NM_000518.5(HBB):c.52A>T(p.K18*);heterozygote
4	28	female	79.5	24.3	103	2.4	NA	NA	NA	normal
5	34	female	72	29.7	102	2.4	NA	NA	NA	normal
6	34	male	68.5	21	135	2.3	--SEA/aa	NA	NA	HBA:--SEA/αα
7	34	female	92.2	31.1	128	2.2	NA	NA	NA	normal
8	29	female	68.6	21.4	127	2.1	--SEA/aa	NA	NA	HBA:--SEA/αα
9	30	female	85.2	26.4	113	2.5	NA	NA	NA	normal
10	25	female	63.6	19.5	111	6.1	NA	NA	βCD41-42	NM_000518.5(HBB):c.126_129delCTTT(p.F42Lfs*19);heterozygote
11	22	female	81.5	26.1	126	2.4	aa/-a4.2	NA	NA	HBA2:-α4.2/αα
12	29	female	62.4	18.7	119	6.1	NA	NA	βCD41-42	NM_000518.5(HBB):c.126_129delCTTT(p.F42Lfs*19);heterozygote
13	31	male	61.4	21	131	5.7	NA	NA	βIVS-II-654	NM_000518.5(HBB):c.316-197C>T;heterozygote
14	22	female	77	23.8	113	2.3	NA	NA	NA	normal
15	24	female	90.5	29.2	104	2.9	NA	NA		normal
16	24	male	91.7	30.5	133	2.7	NA	NA	NA	normal
17	33	female	92	29.2	132	2.3	NA	NA	NA	normal
18	31	female	84.7	26.5	126	2.5	NA	NA	NA	normal
19	27	female	62.6	18.7	105	4.9	NA	NA	βIVS-II-654	NM_000518.5(HBB):c.316-197C>T;heterozygote
20	32	female	90.8	30.5	115	2.3	NA	NA	NA	normal
21	35	female	69.4	21.7	110	2.3	--SEA/aa	NA	NA	HBA:--SEA/αα
22	41	female	86.2	28.3	138	2.1	NA	NA	NA	normal
23	33	female	81.6	26	112	2.6	NA	aQSa/aa	NA	NM_000517.6(HBA2):c.377T>C(p.L126P);heterozygote
24	32	female	92.5	30.1	121	2.2	NA	NA	NA	normal
25	28	female	86.8	29.5	129	2.4	NA	NA	NA	normal
26	26	female	92.1	31.4	140	2.5	NA	NA	NA	normal
27	35	male	91.7	29.4	142	2.8			NA	normal
28	30	female	72.7	22.6	126	2.3	--SEA/aa	NA	NA	HBA:--SEA/αα
29	27	female	77	23.6	111	2.4	NA	NA	NA	normal
30	32	female	77.8	24.7	110	2.2	NA	NA	NA	normal
31	21	female	78.4	25.5	136	2.5	aa/-a4.2	NA	NA	HBA2:-α4.2/αα
32	33	female	74.9	23.1	111	2.2	--SEA/aa	NA	NA	HBA:--SEA/αα
33	28	female	66	20.3	108	5.6	NA	NA	βCD71-72	NM_000518.5(HBB):c.217dupA(p.S73Kfs*2);heterozygote
35	36	female	90.9	30.3	135	2.6	NA	NA	NA	normal
36	23	male	89.3	30.5	160	2.6	NA	NA		normal
37	28	male	87	29.4	152	2.7	NA	NA	NA	normal
38	35	female	66	20.8	108	5.6	NA	NA	βCD41-42	NM_000518.5(HBB):c.126_129delCTTT(p.F42Lfs*19);heterozygote
39	25	female	66.5	20.4	106	2.4	--SEA/aa	NA	NA	HBA:--SEA/αα
40	40	female	79.8	24.6	111	2.5	NA	NA	NA	normal
41	26	female	64.8	20.3	117	5.2	NA	NA	βCD17	NM_000518.5(HBB):c.52A>T(p.K18*);heterozygote
42	23	female	76.2	24.2	127	2.9	NA	aQSa/aa	NA	NM_000517.6(HBA2):c.377T>C(p.L126P);heterozygote
43	28	female	81.7	25.6	109	2.5	NA	NA	NA	normal
44	26	female	66.1	20.7	123	2.7	--SEA/aa	NA	NA	HBA:--SEA/αα
45	27	female	81.9	26	130	2.4	NA	NA	NA	normal
46	33	female	74.7	22.3	109	2.3	NA	NA	NA	normal
47	31	female	79.8	25.4	133	2.3	NA	aCSa/aa	NA	NM_000517.6(HBA2):c.427T>C(p.*143Q);heterozygote
48	29	female	75.9	22.2	101	2.2	NA	NA	NA	normal
49	22	female	70	21.5	119	2.2	--SEA/aa	NA	NA	HBA:--SEA/αα
50	37	female	67.5	20	99	2.2	NA	NA	NA	normal
51	27	female	78.8	24.2	114	2.3	NA	NA	NA	normal
52	30	female	79	23	116	2.1	NA	NA	NA	normal
53	29	female	92.9	30.9	108	2.3	NA	NA	NA	normal
54	28	female	66.1	21.2	115	2.4	--SEA/aa	NA	NA	HBA:--SEA/αα
55	32	female	84	27	120	2.3	NA	NA	NA	normal
56	36	female	97.4	30.5	124	2.4	NA	NA	NA	normal
57	28	female	93.6	31.7	138	2.4	NA	NA	NA	normal
58	33	female	67.5	20.8	106	5.4	NA	NA	βIVS-II-654	NM_000518.5(HBB):c.316-197C>T;heterozygote
59	20	female	66.1	20.5	87	2.2	NA	NA	NA	normal
60	28	female	93.3	30.2	126	2.1	NA	NA	NA	normal
61	28	male	93.5	32.2	148	2.7			NA	normal
62	25	female	62.7	19.1	99	5.9	NA	NA	βCD41-42	NM_000518.5(HBB):c.126_129delCTTT(p.F42Lfs*19);heterozygote
63	25	female	89	29.7	140	2.4	NA	NA	NA	normal
64	27	female	92.5	28.4	114	2.4	NA	NA	NA	normal
65	27	female	64	20.7	108	2.9	--SEA/aa	NA	NA	HBA:--SEA/αα
66	34	female	90	29	128	2.4	NA	NA	NA	normal
67	27	female	87.9	29.7	159	2.4	NA	NA	NA	normal
68	28	female	92	29.9	124	2.3	NA	NA	NA	normal
69	28	female	85.3	29.4	132	2.4	NA	NA	NA	normal
70	29	male	58	18	109	0.9	--SEA/-a4.2	NA	NA	HBA:-α4.2/--SEA
71	27	female	88.2	29.1	111	2.2	NA	NA	NA	normal
72	19	female	96.4	32.2	107	2.4	NA	NA	NA	normal
73	37	female	87.2	27.6	129	2.1	NA	NA	NA	normal
74	28	female	93.7	30.7	112	2.4	NA	NA	NA	normal
75	28	male	68.1	21.6	135	5.2	NA	NA	βCD71-72	NM_000518.5(HBB):c.217dupA(p.S73Kfs*2);heterozygote
76	29	male	61.8	19.4	124	5.1	NA	NA	βIVS-II-654	NM_000518.5(HBB):c.316-197C>T;heterozygote
77	30	female	81.2	25.8	125	2.8	aa/-a3.7	NA	NA	HBA:-α3.7/αα
78	33	male	68.8	20.4	149	2.3	--SEA/aa	NA	NA	HBA:--SEA/αα
79	27	female	68.7	21.2	115	2.3	--SEA/aa	NA	NA	HBA:--SEA/αα
80	29	female	63.3	20.1	102	5	NA	NA	βIVS-II-654	NM_000518.5(HBB):c.316-197C>T;heterozygote
81	26	male	62.1	18.8	127	5.6	NA	NA	βCD71-72	NM_000518.5(HBB):c.217dupA(p.S73Kfs*2);heterozygote
82	27	female	62.7	19.6	112	5.9	NA	NA	βIVS-II-654	NM_000518.5(HBB):c.316-197C>T;heterozygote
83	27	female	77	24.8	130	1.9	NA	NA	NA	normal
84	29	female	94.7	31.1	136	1.2	NA	NA	NA	normal
85	29	female	585.2	30	128	2.3	NA	NA	NA	normal
86	29	female	91.3	30.2	139	2.2	NA	NA	NA	normal
87	31	female	88.9	32.2	137	2.4	NA	NA	NA	normal
88	27	female	95	30.9	111	2.4	NA	NA	NA	normal
89	31	female	64.9	20.7	91	5.3	NA	NA	βCD41-42	NM_000518.5(HBB):c.126_129delCTTT(p.F42Lfs*19);heterozygote
90	29	female	90.3	29.2	133	2.3	NA	NA	NA	normal
91	26	female	62.6	19.5	103	6.1	NA	aWSa/aa	βCD17	NM_000518.5(HBB):c.52A>T(p.K18*);heterozygote;NM_000517.6(HBA2):c.369C>G(p.H123Q);heterozygote
92	29	female	91.5	31.2	135	2.4	NA	NA	NA	normal
93	23	female	74.7	22.7	107	2.7	NA	NA	NA	normal
94	31	female	73.2	22	129	2.3	--SEA/aa	NA	NA	HBA:--SEA/αα
96	37	female	88	30	119	2.4	NA	NA	NA	normal
97	30	female	89	31.4	125	2.4	NA	NA	NA	normal
98	28	female	96	33	115	2.4	NA	NA	NA	normal
99	25	female	84	27.9	114	2.4	NA	NA	NA	normal
100	22	female	84.2	29.1	121	2.4	NA	NA	NA	normal
101	25	female	85.2	28.5	125	2.4	NA	NA	NA	normal
102	34	female	87.7	29.3	131	3.4	NA	NA	NA	normal
103	27	female	91	29.8	139	2.4	NA	NA	NA	normal
104	34	female	92.2	30.3	125	2.4	NA	NA	NA	normal
105	26	female	91.4	30.3	140	2.6	NA	NA	NA	normal
106	36	female	79.7	24.5	116	2.4	NA	NA	NA	normal
107	26	female	85.8	28	136	2.4	NA	NA	NA	normal
108	31	female	67.2	20.6	111	2.5	--SEA/aa	NA	NA	HBA:--SEA/αα
109	35	female	68	21	120	2.3	--SEA/aa	NA	NA	HBA:--SEA/αα
110	29	female	80.5	25.3	127	2.6	NA	NA	NA	normal
111	27	female	70.6	21.3	126	1.9	NA	NA	NA	normal
112	25	male	71.8	21.3	130	2.4	--SEA/aa	NA	NA	HBA:--SEA/αα
113	24	female	64.5	19.8	113	5.1	NA	NA	βIVS-II-654	NM_000518.5(HBB):c.316-197C>T;heterozygote
114	29	male	60.3	19.1	129	6.2	NA	NA	βCD17	NM_000518.5(HBB):c.52A>T(p.K18*);heterozygote
115	34	male	81.7	25.6	117	2.4	NA	NA	NA	normal
116	33	male	81.4	25.8	151	2.5	NA	NA	NA	normal
117	25	female	67.9	21.3	118	2.3	--SEA/aa	NA	NA	HBA:--SEA/αα
119	27	female	67.6	20.3	119	2.1	--SEA/aa	NA	NA	HBA:--SEA/αα
120	30	female	86.9	28.7	124	2.6	NA	NA	NA	normal
121	30	male	84.6	27.9	152	2.8	NA	NA	NA	normal
122	26	female	68.8	21.7	114	2.2	--SEA/aa	NA	NA	HBA:--SEA/αα
123	29	female	68	19.9	67	1.9	NA	NA	NA	normal
124	36	female	35.8	20.9	106	5.2	NA	NA	βCD27-28	NM_000518.5(HBB):c.85dupC(p.L29Pfs*16);heterozygote
125	28	female	67.4	20.8	107	2.3	--SEA/aa	NA	NA	HBA:--SEA/αα
126	30	female	92.3	30.9	133	2.2	NA	NA	NA	normal
127	35	male	87.8	30.8	146	2.9	NA	NA	NA	normal
128	24	female	85	28.8	125	2.4	NA	NA	NA	normal
129	36	female	88.2	26.4	105	2.5	NA	NA	NA	normal
130	30	female	96.1	31.9	115	2.4	NA	NA	NA	normal
131	27	female	89.9	29.1	116	2.39	NA	NA	NA	normal
132	31	female	91	31	115	2	NA	NA	NA	normal
133	36	female	82	25.9	91	2.4	NA	NA	NA	normal
134	24	female	89	29.8	128	2.4	NA	NA	NA	normal
135	31	female	86	28.6	133	2.4	NA	NA	NA	normal
136	21	female	91	30	141	2.4	NA	NA	NA	normal
137	26	female	88	30.2	132	2.4	NA	NA	NA	normal
138	31	female	87.1	29.2	130	2.45	NA	NA	NA	normal
139	35	female	80.2	27.2	136	2.5	NA	NA	NA	normal
140	28	female	87.4	30	112	2.4	NA	NA	NA	normal
141	34	female	89.2	29.9	136	2.4	NA	NA	NA	normal
142	29	female	65.5	19.6	124	2.2	--SEA/aa	NA	NA	HBA:--SEA/αα
143	27	male	69.4	23.1	146	5.7	NA	NA	β-28	NM_000518.5(HBB):c.-78A>G;heterozygote
144	33	female	92.8	33.1	123	1.3	NA	NA	NA	normal
145	22	female	80.1	26.7	116	2.5	NA	NA	NA	normal
146	26	female	64.2	21.8	122	5.2	NA	NA	βIVS-II-654	NM_000518.5(HBB):c.316-197C>T;heterozygote
147	28	female	69.4	20.8	99	2.2	NA	NA	NA	normal
148	27	female	87.6	29.3	120	2.4	NA	NA	NA	normal
149	32	female	94.6	31.1	138	2.4	NA	NA	NA	normal
150	28	female	63.5	20.3	98	6.1	NA	NA	βCD17	NM_000518.5(HBB):c.52A>T(p.K18*);heterozygote
151	35	female	67.5	21.2	119	5.4	NA	NA	βCD71-72	NM_000518.5(HBB):c.217dupA(p.S73Kfs*2);heterozygote
152	28	female	79.2	26.1	121	3.8	NA	NA	βCD26	NM_000518.5(HBB):c.79G>A(p.E27K);heterozygote
153	28	female	78.4	24.2	114	2.9	NA	NA	NA	normal
154	27	male	62.6	19.2	135	6.1	NA	NA	βIVS-II-654	NM_000518.5(HBB):c.316-197C>T;heterozygote
155	24	female	70.4	21	129	2.3	--SEA/aa	NA	NA	HBA:--SEA/αα
156	28	female	79.9	23.6	102	2.3	NA	NA	NA	normal
157	31	female	74.5	22.8	101	2	NA	NA	NA	normal
159	28	male	90.4	30.5	144	3.3	NA	NA	NA	normal
160	33	female	83.9	26.1	124	2.4	NA	NA	NA	normal
161	39	male	83.8	27	149	2.7	NA	NA	NA	normal
162	30	male	89.1	30.3	143	2.4	NA	NA	NA	normal
163	26	female	81.1	25.4	114	2.5	NA	NA	NA	normal
164	27	female	87.6	26.9	121	2.4	NA	NA	NA	normal
165	27	male	86.2	29.2	154	2.9	NA	NA	NA	normal
166	31	female	63.2	20	103	1.4	NA	NA	βIVS-II-654	NM_000518.5(HBB):c.316-197C>T;heterozygote
167	36	female	67	19	101	4.9	NA	NA	βCD41-42	NM_000518.5(HBB):c.126_129delCTTT(p.F42Lfs*19);heterozygote
168	25	female	89	29	134	2.2	NA	NA	NA	normal
169	27	female	89	29.8	133	2.4	NA	NA	NA	normal
170	24	female	81.7	26.5	106	2.7	NA	NA	NA	normal
171	26	female	90	29.2	126	2.4	NA	NA	NA	normal
172	46	female	64.6	20.2	109	5.4	NA	NA	βCD41-42	NM_000518.5(HBB):c.126_129delCTTT(p.F42Lfs*19);heterozygote
173	26	female	94	31.8	137	2.4	NA	NA	NA	normal
174	24	female	82.4	29.2	141	2.3	NA	NA	NA	normal
175	34	female	70.1	22.7	108	6.5	NA	NA	β-28	NM_000518.5(HBB):c.-78A>G;heterozygote
176	37	female	84	28.7	130	2.4	NA	NA	NA	normal
177	34	female	83.6	26.8	116	2.5	NA	NA	NA	normal
178	26	female	65	21.1	107	5.5	NA	NA	βCD41-42	NM_000518.5(HBB):c.126_129delCTTT(p.F42Lfs*19);heterozygote
179	24	female	66.2	20.2	94	4.6	NA	NA	βIVS-II-654	NM_000518.5(HBB):c.316-197C>T;heterozygote
180	33	female	96.2	32.9	138	2.4	NA	NA	NA	normal
181	26	female	97	33.5	124	2.73	NA	NA	NA	normal
182	31	female	83.2	25.6	90	2.3	NA	NA	NA	normal
183	27	female	90.8	31.2	132	2.4	NA	NA	NA	normal
184	33	female	95.3	32.1	109	1.3	NA	NA	NA	normal
185	28	male	92.7	30.2	160	2.8	NA	NA	NA	normal
186	28	female	62.8	19.5	103	5.5	NA	NA	βIVS-II-654	NM_000518.5(HBB):c.316-197C>T;heterozygote
187	25	female	87.6	29.3	106	2.4	NA	NA	NA	normal
188	29	female	68	15	108	5.7	NA	NA	βCD41-42	NM_000518.5(HBB):c.126_129delCTTT(p.F42Lfs*19);heterozygote
189	27	male	71.2	22.2	148	2.4	--SEA/aa	NA	NA	HBA:--SEA/αα
191	28	male	67.5	21.6	128	5.1	NA	NA	βIVS-II-654	NM_000518.5(HBB):c.316-197C>T;heterozygote
192	29	female	65.2	20.7	109	4.9	NA	NA	βIVS-II-654	NM_000518.5(HBB):c.316-197C>T;heterozygote
193	30	male	66.7	20.7	146	2.4	--SEA/aa	NA	NA	HBA:--SEA/αα
194	33	male	61.9	19	132	5.1	NA	NA	βIVS-II-654	NM_000518.5(HBB):c.316-197C>T;heterozygote
195	26	female	65.2	21.5	114	2.5	--SEA/aa	NA	NA	HBA:--SEA/αα
196	22	female	67.6	22.1	115	5.5	aa/-a4.2	NA	βCD41-42	HBA2:-α4.2/αα，NM_000518.5(HBB):c.126_129delCTTT(p.F42Lfs*19);heterozygote
197	32	female	92.6	31.6	150	2.4	NA	NA	NA	normal
198	35	female	93.6	31.1	131	2.4	NA	NA	NA	normal
199	26	female	91.7	29.2	130	3.6	NA	NA	NA	normal
200	31	female	66.1	21.3	102	2.3	--SEA/aa	NA	NA	HBA:--SEA/αα
201	40	female	62	20.4	117	5.7	NA	NA	βCD71-72	NM_000518.5(HBB):c.217dupA(p.S73Kfs*2);heterozygote
202	39	female	93.9	31.8	125	2.6	NA	NA	NA	normal
203	27	female	88	30.9	131	2.7	NA	NA	NA	normal
204	23	female	95	33	119	2.4	NA	NA	NA	normal
205	26	female	104	34.4	94	2.2	NA	NA	NA	normal
206	28	female	88.9	30.5	129	2.2	NA	NA	NA	normal
207	28	female	101.2	33.7	116	2.3	NA	NA	NA	normal
208	28	female	95.6	30.7	112	2.38	NA	NA	NA	normal
209	33	female	91	30.9	139	2.4	NA	NA	NA	normal
210	32	female	81	26.4	111	2.6	NA	NA	NA	normal
211	26	female	96.6	31.6	131	2.4	NA	NA	NA	normal
212	41	female	75.5	23.8	70	2.3	NA	NA	NA	normal
213	32	female	90.6	29.6	135	2.8	NA	NA	NA	normal
214	23	female	66	20	127	5.3	NA	NA	βCD41-42	NM_000518.5(HBB):c.126_129delCTTT(p.F42Lfs*19);heterozygote
215	27	female	67.8	21.7	116	2.2	--SEA/aa	NA	NA	HBA:--SEA/αα
216	28	female	64.1	19.3	111	5.9	NA	NA	βCD41-42	NM_000518.5(HBB):c.126_129delCTTT(p.F42Lfs*19);heterozygote
217	26	female	68.8	20.6	78	4.9	NA	NA	βIVS-II-654	NM_000518.5(HBB):c.316-197C>T;heterozygote
218	26	female	74.5	22.4	101	2.4	NA	NA	NA	normal
219	24	female	88.9	28.2	122	2.4	NA	NA	NA	normal
220	26	female	88.5	29.5	113	2.2	NA	NA	NA	normal
221	24	female	91.5	31	132	1.4	NA	NA	NA	normal
222	31	female	85.8	27.2	113	2.4	NA	NA	NA	normal
223	25	female	85.4	27.7	121	2.4	NA	NA	NA	normal
224	37	female	70	21.1	88	2	NA	NA	NA	normal
225	25	female	63.6	20.1	78	5.3	NA	NA	βIVS-II-654	NM_000518.5(HBB):c.316-197C>T;heterozygote
226	23	female	84.6	26.3	108	2.4	NA	NA	NA	normal
227	32	female	87.6	30.4	139	2.4	NA	NA	NA	normal
228	29	female	62	20.1	98	5.4	NA	NA	βIVS-II-654	NM_000518.5(HBB):c.316-197C>T;heterozygote
229	23	female	92.6	30	117	2.4	NA	NA	NA	normal
230	29	female	88.6	29.9	114	2	NA	NA	NA	normal
231	33	female	89.7	31	128	2.4	NA	NA	NA	normal
232	33	female	97	32.1	117	2.2	NA	NA	NA	normal
233	26	female	88.2	30	125	1.6	NA	NA	NA	normal
234	31	male	92.4	31.2	135	2.7	NA	NA	NA	normal
235	28	male	86.3	29.9	155	2.5	NA	NA	NA	normal
236	30	female	69.3	19.8	97	2	NA	NA	NA	normal
237	30	female	68.5	21.6	121	2.2	--SEA/aa	NA	NA	HBA:--SEA/αα
238	25	female	69.7	34.9	96	2.4	--SEA/aa	NA	NA	HBA:--SEA/αα
239	30	female	82.7	27	119	2.4	NA	NA	NA	normal
240	23	female	68.2	31.2	99	2.4	--SEA/aa	NA	NA	HBA:--SEA/αα
241	25	female	67.8	21.1	108	2.3	--SEA/aa	NA	NA	HBA:--SEA/αα
242	28	female	96.7	36	128	2.09	NA	NA	NA	normal
243	29	female	94.1	30.6	136	2.3	NA	NA	NA	normal
244	37	female	74.7	24.7	102	5.4	NA	NA	βCD41-42	NM_000518.5(HBB):c.126_129delCTTT(p.F42Lfs*19);heterozygote
245	25	female	75.5	24.3	102	2.5	--SEA/aa	NA	NA	HBA:--SEA/αα
246	20	female	90.5	29.5	131	1.9	NA	NA	NA	normal
247	38	female	93.2	31.1	119	2.4	NA	NA	NA	normal
248	26	female	63.7	19.9	99	4.9	NA	NA	βIVS-II-654	NM_000518.5(HBB):c.316-197C>T;heterozygote
249	37	female	92.5	30.4	133	2.4	NA	NA	NA	normal
250	33	female	70.6	22.2	105	2.2	--SEA/aa	NA	NA	HBA:--SEA/αα
251	28	female	95.9	33.5	136	2.4	NA	NA	NA	normal
252	29	female	83.3	26.8	127	2.2	NA	aCSa/aa	NA	NM_000517.6(HBA2):c.427T>C(p.*143Q);heterozygote
253	33	female	67.7	21.5	92	2.9	--SEA/aa	NA	NA	HBA:--SEA/αα
254	29	female	93.8	29.3	108	2.3	NA	NA	NA	normal
255	28	male	62.9	19.4	123	5.5	NA	NA	βIVS-II-654	NM_000518.5(HBB):c.316-197C>T;heterozygote
256	28	female	91.8	29.3	121	2.4	NA	NA	NA	normal
257	25	female	81.5	27.5	119	2.3	NA	NA	NA	normal
258	33	female	66	19.5	95	2.2	NA	NA	NA	normal
259	31	female	91.1	31.8	136	2.3	NA	NA	NA	normal
260	23	female	88.7	29.1	117	2.4	NA	NA	NA	normal
261	30	female	97	32	140	2.3	NA	NA	NA	normal
262	32	male	96	30	150	3	NA	NA	NA	normal
263	24	female	68.6	21.1	106	2.5	--SEA/aa	NA	NA	HBA:--SEA/αα
264	27	female	67	21	103	2.3	--SEA/aa	NA	NA	HBA:--SEA/αα
265	32	female	89.4	30.1	119	2.7	NA	NA	NA	normal
266	37	male	92.2	31.4	130	3	NA	NA	βCD43	NM_000518.5(HBB):c.130G>T(p.E44*);heterozygote
267	30	female	91.5	29.5	122	2.4	NA	NA	NA	normal
268	30	female	98	34.3	147	2.6	NA	NA	NA	normal
269	32	female	76	23.6	109	2.4	NA	NA	NA	normal
270	26	female	86.8	29.4	116	2.5	NA	NA	NA	normal
271	30	female	92.3	30.5	143	2.4	NA	NA	NA	normal
272	30	female	67	21.5	98	2.5	--SEA/aa	NA	NA	HBA:--SEA/αα
273	29	female	85.3	28.9	120	2.3	NA	NA	NA	normal
274	35	female	76.3	24.1	112	2.6	NA	NA	NA	normal
275	37	female	60.8	19.5	108	5.2	NA	NA	βCD17	NM_000518.5(HBB):c.52A>T(p.K18*);heterozygote
276	35	female	93.1	31.1	121	2.44	NA	NA	NA	normal
277	23	female	69.6	21.6	122	2.3	--SEA/aa	NA	NA	HBA:--SEA/αα
278	25	male	68.3	20.9	139	2.3	--SEA/aa	NA	NA	HBA:--SEA/αα
279	29	female	67	21.3	116	4.9	NA	NA	βCD41-42	NM_000518.5(HBB):c.126_129delCTTT(p.F42Lfs*19);heterozygote
280	27	male	68	20.9	133	2.4	--SEA/aa	NA	NA	HBA:--SEA/αα
281	29	female	65.3	20.6	98	5.1	NA	NA	βCD41-42	NM_000518.5(HBB):c.126_129delCTTT(p.F42Lfs*19);heterozygote
282	27	female	80.1	24.2	91	2.3	NA	NA	NA	normal
283	35	female	89.6	30.6	138	2.4	NA	NA	NA	normal
284	37	male	93.4	30.3	148	2.7	NA	NA	NA	normal
285	26	female	68.3	19.5	88	2	NA	NA	NA	normal
286	34	male	59.8	17.9	116	2.2	--SEA/aa	NA	NA	HBA:--SEA/αα
287	33	female	73.2	22	102	2.2	NA	NA	NA	normal
288	24	female	69.9	21	104	2.2	NA	NA	NA	normal
289	28	male	70.6	21.4	140	2.6	--SEA/aa	NA	NA	HBA:--SEA/αα
290	37	male	68.6	20.7	102	2.2	NA	NA	NA	normal
291	26	female	69.8	20	99	2	NA	NA	NA	normal
292	25	female	60.1	18.6	110	4.6	NA	NA	βIVS-II-654	NM_000518.5(HBB):c.316-197C>T;heterozygote
293	38	female	78.5	24.7	106	2.2	NA	NA	NA	normal
294	33	female	90.9	29.9	138	2.3	NA	NA	NA	normal
295	34	female	91.5	30.4	122	1.3	NA	NA	NA	normal
296	26	male	87.4	30.3	154	3	NA	NA	NA	normal
297	33	female	93.2	32.1	143	2.6	NA	NA	NA	normal
298	34	female	90.4	31.5	128	2.4	NA	NA	NA	normal
299	29	female	73.8	22.5	109	2.3	--SEA/aa	NA	NA	HBA:--SEA/αα
300	24	female	94.8	30.8	118	2.5	NA	NA	NA	normal
301	26	female	63	21	110	5.19	NA	NA	βIVS-II-654	NM_000518.5(HBB):c.316-197C>T;heterozygote
302	36	female	90.1	30.5	101	2.7	NA	NA	NA	normal
303	35	female	84	27	68	2.1	NA	NA	NA	normal
304	23	female	89	30.7	121	2.3	NA	NA	NA	normal
305	27	female	90.6	32.4	116	2.4	NA	NA	NA	normal
306	35	female	91.2	30.5	125	1.4	NA	NA	NA	normal
307	40	female	96.3	30.9	141	2.3	NA	NA	NA	normal
308	29	female	91	32	140	2.4	NA	NA	NA	normal
309	28	female	78.6	25.6	127	2.7	NA	NA	NA	normal
310	37	female	93	31.3	132	2.4	NA	NA	NA	normal
311	30	female	89.3	29.4	129	2.3	NA	NA	NA	normal
313	25	female	96.8	31	127	2.1	NA	NA	NA	normal
314	34	female	72	22	101	1.8	NA	NA	NA	normal
315	28	female	93.6	31.2	122	2.4	NA	NA	NA	normal
316	31	female	89.4	31.4	120	2.4	NA	NA	NA	normal
317	31	female	63.9	19.4	107	6.12	NA	NA	βIVS-II-654	NM_000518.5(HBB):c.316-197C>T;heterozygote
318	27	female	67	22.1	115	2.5	--SEA/aa	NA	NA	HBA:--SEA/αα
319	25	female	78.9	24.5	107	2.5	NA	NA	NA	normal
320	37	female	74.6	23.3	121	2.1	NA	NA	NA	normal
321	34	female	80.8	24.7	115	2.4	NA	NA	NA	normal
322	28	male	62.6	19.4	135	6.3	NA	NA	βCD17	NM_000518.5(HBB):c.52A>T(p.K18*);heterozygote
323	34	male	91.9	31.3	163	2.9	NA	NA	NA	normal
324	36	male	90.5	29.9	163	3	NA	NA	NA	normal
325	32	female	65.8	20.8	123	2.4	--SEA/aa	NA	NA	HBA:--SEA/αα
326	31	female	92.6	31.4	114	1.4	NA	NA	NA	normal
327	28	female	76	24.9	103	5.6	NA	NA	β-28	NM_000518.5(HBB):c.-78A>G;heterozygote
328	33	female	68	20.9	111	5.1	NA	NA	βIVS-II-654	NM_000518.5(HBB):c.316-197C>T;heterozygote
329	33	female	92.8	30.8	141	2.4	NA	NA	NA	normal
330	29	female	92.7	31.7	138	2.4	NA	NA	NA	normal
331	25	female	96.4	31	122	2.2	NA	NA	NA	normal
332	25	female	91.7	31.2	117	2.4	NA	NA	NA	normal
333	24	female	86.2	28.5	122	2.4	NA	NA	NA	normal
334	25	female	90.9	37.1	122	2.4	NA	NA	NA	normal
335	29	female	91.5	31	112	2.4	NA	NA	NA	normal
336	27	female	91.1	29.3	125	2.3	NA	NA	NA	normal
337	23	female	65.4	20.7	97	5.6	NA	NA	βCD41-42	NM_000518.5(HBB):c.126_129delCTTT(p.F42Lfs*19);heterozygote
338	28	female	91	30.9	117	2.4	NA	NA	NA	normal
339	26	male	64.3	20.3	136	5.7	NA	NA	βIVS-II-654	NM_000518.5(HBB):c.316-197C>T;heterozygote
340	25	female	74	23	96	5.6	NA	NA	β-28	NM_000518.5(HBB):c.-78A>G;heterozygote
341	39	female	83.6	25.8	116	2	NA	NA	NA	normal
342	28	female	80	25.5	139	2.9	NA	NA	NA	normal
343	33	male	68.9	21.4	155	2.5	--SEA/aa	NA	NA	HBA:--SEA/αα
344	29	female	77.2	24.4	136	2.6	NA	aQSa/aa	NA	NM_000517.6(HBA2):c.377T>C(p.L126P);heterozygote
345	32	female	79.6	24.5	107	2.6	NA	NA	NA	normal
346	26	female	82.1	25.6	127	2.3	NA	NA	NA	normal
347	40	male	93.4	29.6	143	3	NA	NA	NA	normal
348	32	female	93.8	32	127	2.3	NA	NA	NA	normal
349	27	female	81	27.1	119	2.4	aa/-a4.2	NA	NA	HBA2:-α4.2/αα
350	23	female	85.5	27.3	126	2.3	NA	NA	NA	normal
351	33	female	104	35.7	89	2.4	NA	NA	NA	normal
352	26	female	87.3	27.3	114	2.4	NA	NA	NA	normal
353	37	female	89.6	31.6	97.6	2.4	NA	NA	NA	normal
354	34	female	66.3	20.4	89	5.2	NA	NA	βCD41-42	NM_000518.5(HBB):c.126_129delCTTT(p.F42Lfs*19);heterozygote
355	23	female	94.1	32.2	93	2.4	NA	NA	NA	normal
356	23	female	91.9	32	127	2.5	NA	NA	NA	normal
357	24	female	97.4	32.3	111	2.4	NA	NA	NA	normal
358	27	female	84.9	27.6	110	2.4	NA	NA	NA	normal
359	30	female	92.7	31.5	134	2.4	NA	NA	NA	normal
360	27	female	87.9	29.3	136	2.4	NA	NA	NA	normal
361	23	male	95.9	32.2	143	2.5	NA	NA	NA	normal
362	29	female	93.6	29.1	132	2.4	NA	NA	NA	normal
363	27	female	81.3	27.2	135	2.6	NA	NA	NA	normal
364	37	female	83.2	26.5	96.57	2.83	NA	NA	NA	normal
365	25	female	64	18.6	88	2	NA	NA	NA	normal
366	30	female	80.5	25.6	110	2.3	NA	NA	NA	normal
367	29	female	81	26.9	128	2.4	NA	NA	NA	normal
368	25	female	88.6	28.9	129	1.9	NA	NA	NA	normal
370	35	female	93.9	32.2	142	2.2	NA	NA	NA	normal
371	23	female	80.6	26.1	98	2.2	NA	NA	NA	normal
372	28	male	95.8	31.8	160	2.8	NA	NA	NA	normal
373	29	female	90.7	29.9	130	2.4	NA	NA	NA	normal
374	33	female	83.8	26.2	89	1.8	NA	NA	NA	normal
375	36	female	67.6	20	100	2.6	NA	NA	NA	normal
376	27	female	89.9	31.3	128	2.5	NA	NA	NA	normal
377	24	female	89.9	28.7	122	2.4	NA	NA	NA	normal
378	22	female	70.2	23	113	5.5	--SEA/aa	NA	βCD41-42	HBA:--SEA/αα，NM_000518.5(HBB):c.126_129delCTTT(p.F42Lfs*19);heterozygote
379	30	female	93	31.1	130	2.4	NA	NA	NA	normal
380	32	female	93	32.3	127	2.3	NA	NA	NA	normal
381	25	female	87	30.3	134	2.4	NA	NA	NA	normal
382	28	female	62.2	20.7	100	6.04	NA	NA	βCD17	NM_000518.5(HBB):c.52A>T(p.K18*);heterozygote
383	39	female	94	31.5	113	2.3	NA	NA	NA	normal
384	37	female	68.8	22.5	114	2.3	--SEA/aa	NA	NA	HBA:--SEA/αα
385	27	female	66.2	21.1	118	2.7	--SEA/aa	NA	NA	HBA:--SEA/αα
386	26	female	38.3	32.5	129	2.2	NA	NA	NA	normal
387	29	female	86.9	28.7	158	2.8	NA	NA	NA	normal
388	32	male	93.4	31.1	174	2.4	NA	NA	NA	normal
389	30	female	93.9	31.1	121	2.7			NA	normal
390	28	female	90.3	30.5	138	2.4	NA	NA	NA	normal
392	32	female	92.2	31.7	135	3.65	NA	NA	NA	normal
393	27	female	74.2	22.5	105	4.5	NA	NA	βIVS-II-654	NM_000518.5(HBB):c.316-197C>T;heterozygote
394	31	female	68.6	22.3	110	2.4	--SEA/aa	NA	NA	HBA:--SEA/αα
395	29	female	77.3	24.9	121	3.2	NA	NA	NA	normal
396	26	female	66.9	21	105	2.4	--SEA/aa	NA	NA	HBA:--SEA/αα
397	30	female	63.9	19.2	109	5.6	NA	NA	βCD41-42	NM_000518.5(HBB):c.126_129delCTTT(p.F42Lfs*19);heterozygote
398	21	female	63.7	19.2	97	5.4	NA	NA	βCD41-42	NM_000518.5(HBB):c.126_129delCTTT(p.F42Lfs*19);heterozygote
399	30	female	70.2	21.5	106	1.9	NA	NA	NA	HBA:--SEA/αα
400	26	female	87.1	28.3	130	2.3	NA	NA	NA	normal
401	37	female	67.3	20	79	2.2	NA	NA	NA	normal
402	26	female	92.5	31.7	139	2.3	NA	NA	NA	normal
403	35	female	92.8	31.7	122	2.42	NA	NA	NA	normal
404	27	female	92.2	30.4	129	2.8	NA	NA	NA	normal
405	26	female	67.2	21.8	99	4.7	NA	NA	βCD41-42	NM_000518.5(HBB):c.126_129delCTTT(p.F42Lfs*19);heterozygote
406	27	female	85	28.4	134	2.4	NA	NA	NA	normal
407	41	female	68.6	21.3	104	2.3	NA	NA	NA	normal
408	26	female	89.2	30	130	2.4	NA	NA	NA	normal
409	27	female	62.9	20.6	94.5	5.5	NA	NA	βCD41-42	NM_000518.5(HBB):c.126_129delCTTT(p.F42Lfs*19);heterozygote
410	23	female	87.9	29.4	139	2.4	NA	NA	NA	normal
411	29	female	59.9	18	102	5.2	NA	NA	βIVS-II-654	NM_000518.5(HBB):c.316-197C>T;heterozygote
412	44	male	90.7	29.9	154	3	NA	NA	NA	normal
413	37	female	94.4	29.7	147	2.4	NA	NA	NA	normal
414	29	female	91.9	30.7	140	2.4	NA	NA	NA	normal
415	41	female	90.4	30	122	2.4	NA	NA	NA	normal
416	28	female	90.1	30.3	131	2.4	NA	NA	NA	normal
417	27	female	90	28.2	96	2.3	NA	NA	NA	normal
418	29	female	93.6	31.9	131	2.8	NA	NA	NA	normal
419	27	female	92.5	30.7	135	2.4	NA	NA	NA	normal
420	26	female	85.5	27.3	120	2.2	NA	NA	NA	normal
421	35	female	93.6	32.8	118	2.1	NA	NA	NA	normal
422	30	female	86.5	28.6	122	2.4	NA	NA	NA	normal
423	44	female	91.3	31.2	132	1.6	NA	NA	NA	normal
424	37	female	87.3	30.4	117	2.8	NA	NA	NA	normal
425	27	female	68.7	20.9	126	2.4	--SEA/aa	NA	NA	HBA:--SEA/αα
426	29	male	83.5	26.8	144	3	NA	NA	NA	normal
427	25	female	91.4	30	136	2.5	NA	NA	NA	normal
428	29	female	92.3	31.9	108	2.3	NA	NA	NA	normal
429	29	female	66	20.9	112	2.3	--SEA/aa	NA	NA	HBA:--SEA/αα
430	34	male	84.5	28.89	154	2.8	NA	NA	NA	normal
431	35	female	77.1	24	109	2.5	NA	NA	NA	normal
432	28	female	93	31.6	119	3.7	NA	NA	NA	normal
433	22	female	75	23.8	110	2.2	NA	NA	NA	normal
434	35	female	88.4	30.3	110	2.4	NA	NA	NA	normal
435	36	female	88	29.8	132	2.2	NA	NA	NA	normal
436	37	male	85.8	30.3	145	2.7	NA	NA	NA	normal
437	19	female	56.9	14.9	63	1.9	NA	NA	NA	normal
438	31	male	88.1	30.6	146	2.5	NA	NA	NA	normal
439	28	female	90	30.4	137	2.4	NA	NA	NA	normal
441	26	female	97	32.9	106	2.3	NA	NA	NA	normal
442	22	female	76.1	24.6	100	2.2	NA	NA	NA	normal
443	26	female	68.6	21.6	111	5.1	NA	NA	βCD41-42	NM_000518.5(HBB):c.126_129delCTTT(p.F42Lfs*19);heterozygote
444	29	male	69.6	21.4	140	2.4	--SEA/aa	NA	NA	HBA:--SEA/αα
445	25	female	68.5	20.9	122	2.5	--SEA/aa	NA	NA	HBA:--SEA/αα
446	28	male	74	25	154	2.3	--SEA/aa	NA	NA	HBA:--SEA/αα
447	33	male	67.1	20.7	112	5.4	NA	NA	βCD41-42	NM_000518.5(HBB):c.126_129delCTTT(p.F42Lfs*19);heterozygote
448	32	female	80	25.4	117	2.3	NA	NA	NA	normal
449	27	male	65	19.9	130	6	NA	NA	βCD17	NM_000518.5(HBB):c.52A>T(p.K18*);heterozygote
450	27	male	72.4	21.9	134	2.3	--SEA/aa	NA	NA	HBA:--SEA/αα
451	26	female	81.7	25.7	107	3.5	NA	NA	βCD26	NM_000518.5(HBB):c.79G>A(p.E27K);heterozygote
452	30	male	90.5	28.4	137	2.8	NA	NA	NA	normal
453	34	female	86.9	30.3	137	1.4	NA	NA	NA	normal
454	23	female	63.1	19.4	114	2.3	--SEA/aa	NA	NA	HBA:--SEA/αα
455	31	female	92.9	31.1	140	2.1	NA	NA	NA	normal
456	22	female	90.8	30.8	111	2.3	NA	NA	NA	normal
457	29	male	92.2	30.7	160	2.9	NA	NA	NA	normal
458	30	female	62.7	17.5	66	1.9	NA	NA	NA	normal
459	27	male	87.5	29.2	157	3	NA	NA	NA	normal
460	19	female	90.2	30.3	137	2.4	NA	NA	NA	normal
461	26	female	61.9	19.8	107	5.5	NA	NA	βIVS-II-654	NM_000518.5(HBB):c.316-197C>T;heterozygote
462	25	female	78	25.3	118	2.4	NA	NA	NA	normal
463	28	female	82	28.1	124	3	NA	NA	NA	normal
464	27	female	79.3	24.8	108	2.2	NA	NA	NA	normal
465	42	female	94.6	31.4	116	2.4	NA	NA	NA	normal
466	34	female	91.3	29.2	131	2.4	NA	NA	NA	normal
467	29	female	92.1	30.9	134	2.4	NA	NA	NA	normal
469	31	male	92.8	30.4	143	2.9	NA	NA	NA	normal
470	33	female	66.1	19.5	88	2.3	NA	NA	NA	normal
471	29	female	67.1	21.2	112	5.3	NA	NA	βCD41-42	NM_000518.5(HBB):c.126_129delCTTT(p.F42Lfs*19);heterozygote
472	32	female	97.3	33.1	140	3.1	NA	NA	NA	normal
473	22	female	62.2	19.2	110	5	NA	NA	βIVS-II-654	NM_000518.5(HBB):c.316-197C>T;heterozygote
474	30	male	71.9	22.1	152	2.4	-a4.2/-a4.2	NA	NA	HBA2:-α4.2/-α4.2
475	32	female	79.3	25	111	2.5	NA	NA	NA	normal
476	21	female	62.8	19.2	119	5.6	NA	NA	βCD17	NM_000518.5(HBB):c.52A>T(p.K18*);heterozygote
477	36	female	87	26.9	122	2.6	NA	NA	NA	normal
478	32	female	81	26.6	110	2	NA	aCSa/aa	NA	NM_000517.6(HBA2):c.427T>C(p.*143Q);heterozygote
479	28	female	89.5	29.8	121	2.4	NA	NA	NA	normal
480	28	male	88.3	30.2	171	3	NA	NA	NA	normal
481	30	female	89	29.9	134	3	NA	NA	NA	normal
482	36	female	82.2	25	115	2.4	NA	NA	NA	normal
483	30	male	95.6	30.7	141	2.8	NA	NA	NA	normal
484	27	female	69.9	20.6	101	2	NA	NA	NA	normal
485	28	female	86.9	28.7	121	2.4	NA	NA	NA	normal
486	23	female	87.1	29.6	131	2.4	NA	NA	NA	normal
487	28	female	66.5	21.5	112	4.7	NA	NA	βIVS-II-654	NM_000518.5(HBB):c.316-197C>T;heterozygote
488	35	female	84.7	28.3	114	5	NA	NA	NA	normal
489	24	male	77.8	25.1	139	3.6	NA	NA	βCD26	NM_000518.5(HBB):c.79G>A(p.E27K);heterozygote
490	22	female	87.4	28.7	127	2.4	NA	NA	NA	normal
491	29	female	68.6	18.8	89	2	NA	NA	NA	normal
492	20	female	93.3	32.4	97	2.4	NA	NA	NA	normal
493	26	female	82	25.7	96	2.1	NA	NA	NA	normal
494	21	female	66.3	20.3	122	2	--SEA/aa	NA	NA	HBA:--SEA/αα
495	31	female	95.7	31.3	131	2.4	NA	NA	NA	normal
496	31	female	86.5	29.4	107	2.3	NA	NA	NA	normal
497	24	female	65.9	20.5	88	5.7	NA	NA	βIVS-II-654	NM_000518.5(HBB):c.316-197C>T;heterozygote
498	27	female	94	30.2	127	1.5	NA	NA	NA	normal
499	28	female	60.4	18.6	121	5.6	NA	NA	βCD41-42	NM_000518.5(HBB):c.126_129delCTTT(p.F42Lfs*19);heterozygote
500	28	female	81.5	25.8	129	2.5	NA	NA	NA	normal
501	30	male	70.8	22	148	2.4	--SEA/aa	NA	NA	HBA:--SEA/αα
502	26	male	91.2	29.4	153	3.1	NA	NA	NA	normal
503	26	female	88.9	29.2	138	2.7	NA	NA	NA	normal
504	26	male	93.8	32.1	168	2.5	NA	NA	NA	normal
505	11 months	male	65.5	19.5	95	2.3	NA	NA	NA	normal
506	27	female	64.7	20.8	123	2.3	--SEA/aa	NA	NA	HBA:--SEA/αα
507	29	female	87.1	29.3	127	2.3	NA	NA	NA	normal
508	26	female	91.8	29.6	126	2.4	NA	NA	NA	normal
509	26	female	62.9	20.1	117	5.3	NA	NA	βCD17	NM_000518.5(HBB):c.52A>T(p.K18*);heterozygote
510	37	female	86.2	27.1	98	2.4	NA	NA	NA	normal
511	27	female	78.4	25.1	109	2.3	NA	NA	NA	normal
512	31	male	90.5	30.2	164	2.6	NA	NA	NA	normal
513	30	female	92.9	28.5	96	2.4	NA	aCSa/aa	NA	NM_000517.6(HBA2):c.427T>C(p.*143Q);heterozygote
514	27	female	66	21.1	110	5.7	NA	NA	βCD17	NM_000518.5(HBB):c.52A>T(p.K18*);heterozygote
515	23	female	88.6	29.6	146	2.4	NA	NA	NA	normal
516	28	female	92	31.5	137	2.4	NA	NA	NA	normal
517	33	male	78.3	23.8	112	2.3	NA	NA	NA	normal
518	31	male	60.3	19	122	5.2	NA	NA	βCD41-42	NM_000518.5(HBB):c.126_129delCTTT(p.F42Lfs*19);heterozygote
519	28	male	61.9	19.4	149	4.8	NA	NA	βIVS-II-654	NM_000518.5(HBB):c.316-197C>T;heterozygote
520	29	female	88.4	28.5	141	2.7	NA	NA	NA	normal
521	41	female	70	19.9	79	2	NA	NA	NA	normal
522	27	female	92.3	30.1	122	2.4	NA	NA	NA	normal
523	26	female	89.6	29.4	139	2.4	NA	NA	NA	normal
524	27	female	86.8	29	111	2.4	NA	NA	NA	normal
525	28	female	79.5	24.6	114	2.4	NA	NA	NA	normal
526	29	female	80.4	25.5	126	2.3	NA	NA	NA	normal
527	25	female	88.4	31.3	113	2.3	NA	NA	NA	normal
528	35	female	90.7	31	117	2.4	NA	NA	NA	normal
529	35	female	87.3	29.4	130	2.4	NA	NA	NA	normal
530	29	female	86.1	29.1	123	2.2	NA	NA	NA	normal
531	22	female	68.7	20.7	99	2.1	NA	NA	NA	normal
532	34	male	96.2	31.6	141	2.4	NA	NA	NA	normal
533	30	female	94.4	32	114	2.4	NA	NA	NA	normal
534	35	female	93.4	31.1	133	2.4	NA	NA	NA	normal
535	28	female	93.5	30.3	122	2.3	NA	NA	NA	normal
536	39	female	97.4	31.3	95	2.4	NA	NA	NA	normal
537	32	female	86.9	27.6	126	1.4	NA	NA	NA	normal
538	34	male	98.8	32.2	139	2.8	NA	NA	NA	normal
539	28	female	66.1	20.7	82	5.9	NA	NA	βCD41-42	NM_000518.5(HBB):c.126_129delCTTT(p.F42Lfs*19);heterozygote
540	24	female	93	31.5	142	2.4	NA	NA	NA	normal
541	24	female	82.2	25.9	113	2.8	aa/-a4.2	NA	NA	HBA2:-α4.2/αα
542	18	female	93	31	120	2.1	NA	NA	NA	normal
543	25	female	83.7	28.6	114	2.4	NA	NA	NA	normal
544	27	female	88.3	28.8	133	2.3	NA	NA	NA	normal
545	33	female	77.9	26.5	116	4.4	aa/-a4.2	NA	βCD26	HBA2:-α4.2/αα;NM_000518.5(HBB):c.79G>A(p.E27K);heterozygote
546	23	female	78.6	25.5	113	2.4	NA	NA	NA	normal
547	24	female	72.7	21.6	94	2.1	NA	NA	NA	normal
548	36	female	88.4	28.7	121	2.4	NA	NA	NA	normal
549	44	female	68	18.5	77	1.6	NA	NA	NA	normal
550	33	female	89.8	29	137	2.4	NA	NA	NA	normal
551	35	female	66.2	20.5	110	5.5	NA	NA	βCD41-42	NM_000518.5(HBB):c.126_129delCTTT(p.F42Lfs*19);heterozygote
552	23	female	82.4	28.6	136	2.4	NA	NA	NA	normal
553	26	female	93.7	30.2	124	2.4	NA	NA	NA	normal
554	34	female	93.9	31.1	138	2.4	NA	NA	NA	normal
555	35	female	89.1	30	110	2.4	NA	NA	NA	normal
556	30	female	89.9	29.7	110	2.4	NA	NA	NA	normal
557	39	female	66.3	21.7	104	5.1	NA	NA	βCD41-42	NM_000518.5(HBB):c.126_129delCTTT(p.F42Lfs*19);heterozygote
558	29	male	65.7	20.5	130	6.7	NA	NA	βCD17	NM_000518.5(HBB):c.52A>T(p.K18*);heterozygote
559	29	male	65.8	20.7	128	5.6	NA	NA	βCD17	NM_000518.5(HBB):c.52A>T(p.K18*);heterozygote
560	24	female	72.7	22.8	120	2.3	--SEA/aa	NA	NA	HBA:--SEA/αα
561	41	male	71.8	21.8	89	2.1	NA	NA	NA	normal
562	30	female	81.7	26.4	125	2.5	aa/-a4.2	NA	NA	HBA2:-α4.2/αα
563	31	female	76.2	23.7	97	2.4	NA	NA	NA	normal
564	32	female	67.2	21.8	99	5.2	NA	NA	βCD17	NM_000518.5(HBB):c.52A>T(p.K18*);heterozygote
565	32	male	86.2	28.4	157	2.8	NA	NA	NA	normal
566	28	male	86.3	29	157	1.4	NA	NA	NA	normal
567	32	female	100.8	36.1	116	2.2	NA	NA	NA	normal
568	26	female	60.5	19.4	97	5.1	NA	NA	βCD41-42	NM_000518.5(HBB):c.126_129delCTTT(p.F42Lfs*19);heterozygote
569	36	female	78	24.7	108	2.8	NA	NA	NA	normal
570	24	female	86.5	26.5	110	2.5	NA	NA	NA	normal
571	26	female	89.9	30.7	122	2.4	NA	NA	NA	normal
572	35	female	68	22.2	98	2.4	--SEA/aa	NA	NA	HBA:--SEA/αα
573	34	female	88	29.7	113	2.4	NA	NA	NA	normal
574	34	female	86	28.8	126	2.9	NA	NA	NA	normal
575	36	female	64.6	19.6	136	5.4	NA	NA	βCD14-15	NM_000518.5(HBB):c.45dupG(p.W16Vfs*8);heterozygote
576	26	female	76.6	26.2	104	2.3	NA	NA	NA	normal
577	25	female	89.2	30.4	116	2.4	NA	NA	NA	normal
578	33	female	86.2	28.3	116	3.6	NA	NA	NA	normal
579	28	female	62.6	19.7	134	5.5	NA	NA	βCD71-72	NM_000518.5(HBB):c.217dupA(p.S73Kfs*2);heterozygote
580	25	female	76	24.9	114	2.3	NA	NA	NA	normal
581	42	female	84.5	25	116	2.4	NA	NA	NA	normal
582	28	female	81	27	126	2.2	NA	NA	NA	normal
583	33	female	93.1	30.6	97	2.3	NA	NA	NA	normal
584	27	female	87.3	30.3	137	0.2	NA	NA	NA	normal
585	28	female	96	32.6	113	2.4	NA	NA	NA	normal
586	26	female	60.4	17	139	1.6	NA	NA	NA	normal
587	40	female	94.3	31.9	141	2.4	NA	NA	NA	normal
588	29	male	89.7	29.9	150	2.3	NA	NA	NA	normal
589	31	female	91.5	30.9		2.3	NA	NA	NA	normal
590	28	female	66	20.6	113	2.3	--SEA/aa	NA	NA	HBA:--SEA/αα
591	28	female	85	28.5	121	2.4	NA	NA	NA	normal
592	24	female	65.3	20.1	114	2.4	--SEA/aa	NA	NA	HBA:--SEA/αα
593	26	female	92.4	30	133	2.4	NA	NA	NA	normal
594	32	female	62.8	19.9	83	5.5	NA	NA	βIVS-II-654	NM_000518.5(HBB):c.316-197C>T;heterozygote
595	29	female	89.1	30.7	127	2.2	NA	NA	NA	normal
596	27	female	65.2	20.4	95	5.5	NA	NA	βCD41-42	NM_000518.5(HBB):c.126_129delCTTT(p.F42Lfs*19);heterozygote
597	22	female	91.4	30.3	134	2.4	NA	NA	NA	normal
598	27	female	61.5	20	96	2.3	NA	NA	NA	normal
599	23	female	57.8	21.3	100	4.9	NA	NA	βIVS-II-654	NM_000518.5(HBB):c.316-197C>T;heterozygote
600	25	female	64	21.1	81	4.9	NA	NA	βCD17	NM_000518.5(HBB):c.52A>T(p.K18*);heterozygote
601	30	female	66.1	21	125	2.3	--SEA/aa	NA	NA	HBA:--SEA/αα
602	31	female	72.9	22.4	122	2.4	--SEA/aa	NA	NA	HBA:--SEA/αα
603	34	female	70.6	23.4	113	2.2	--SEA/aa	NA	NA	HBA:--SEA/αα
604	37	female	67.4	17.8	69	2	NA	NA	NA	normal
605	40	female	67.6	19.6	81	2.2	NA	NA	NA	normal
606	35	female	93	31.4	109	2.3	NA	NA	NA	normal
607	30	female	90.5	29	119	2.4	NA	NA	NA	normal
608	31	female	94.8	31.4	115	2.4	NA	NA	NA	normal
609	34	female	90.1	30	127	2.4	NA	NA	NA	normal
610	25	female	94.7	30.7	127	1.3	NA	NA	NA	normal
611	33	male	94.2	32.8	148	2.3	NA	NA	NA	normal
612	30	female	74.4	25.3	117	2.4	NA	NA	NA	normal
613	34	female	90.8	30.1	138	1.9	NA	NA	NA	normal
614	25	female	69.1	20.9	121	2.5	--SEA/aa	NA	NA	HBA:--SEA/αα
615	26	female	73.8	23.6	100	2.4	NA	NA	NA	normal
616	21	female	90	29	122	2.1	NA	NA	NA	normal
617	23	female	72.1	29.7	110	2.3	--SEA/aa	NA	NA	HBA:--SEA/αα
618	34	female	76.4	23.8	106	2.4	NA	NA	NA	normal
619	32	female	90.4	30.2	129	2.4	NA	NA	NA	normal
620	27	female	62.6	20.8		5	NA	NA	βIVS-II-654	NM_000518.5(HBB):c.316-197C>T;heterozygote
622	29	female	69	20.7	96	2.2	NA	NA	NA	normal
623	22	female	73.6	22	126	2.28	--SEA/aa	NA	NA	HBA:--SEA/αα
624	32	female	87.8	32.2	123	2.02	NA	NA	NA	normal
625	31	female	68	21.2	116	5.1	NA	NA	βIVS-II-654	NM_000518.5(HBB):c.316-197C>T;heterozygote
626	27	female	92	29.3	120	2.2	NA	NA	NA	normal
627	33	female	82	27.7	112	2.8	NA	NA	NA	normal
628	22	female	94	28.9	134	2.7	NA	NA	NA	normal
629	24	female	91	30.1	127	2.4	NA	NA	NA	normal
630	24	female	91.7	31.2	135	1.7	NA	NA	NA	normal
631	26	female	64.1	19	91	2	NA	NA	NA	normal
632	27	female	64.6	19.9	114	5.5	NA	NA	βCD17	NM_000518.5(HBB):c.52A>T(p.K18*);heterozygote
633	39	female	86	27.9	113	2.4	NA	NA	NA	normal
634	31	female	79.4	25.6	105	2.4	NA	NA	NA	normal
635	33	female	97.9	32.4	138	2.3	NA	NA	NA	normal
636	23	female	85.8	29.7	129	2.4	NA	NA	NA	normal
637	26	female	72.1	22.1	91	2.2	NA	NA	NA	normal
638	25	female	90	30.2	123	2.4	NA	NA	NA	normal
639	25	female	95	31.8	134	2.4	NA	NA	NA	normal
640	28	female	78.8	25.8	118	2.4	NA	NA	NA	normal
641	27	female	75	22.4	98	2.4	NA	NA	NA	normal
642	29	female	67	19.8	87	2.2	NA	NA	NA	normal
643	32	female	60.5	19.2	97	5.3	NA	NA	βCD41-42	NM_000518.5(HBB):c.126_129delCTTT(p.F42Lfs*19);heterozygote
644	27	female	62.5	17.8	87	1.9	NA	NA	NA	normal
645	36	female	92.3	27.8	142	2.3	NA	NA	NA	normal
646	37	female	83.5	27.9	117	2.2	NA	aCSa/aa	NA	NM_000517.6(HBA2):c.427T>C(p.*143Q);heterozygote
647	31	female	89.2	29.5	136	1.4	NA	NA	NA	normal
648	26	female	63.2	20	109	5.5	NA	NA	βCD17	NM_000518.5(HBB):c.52A>T(p.K18*);heterozygote
649	30	female	92	30.3	129	2.4	NA	NA	NA	normal
650	27	female	68.1	22	110	2.53	--SEA/aa	NA	NA	HBA:--SEA/αα
651	40	female	77	23.8	128	2.5	NA	aQSa/aa	NA	NM_000517.6(HBA2):c.377T>C(p.L126P);heterozygote
652	30	female	60.5	20.2	111	6.2	NA	NA	βCD17	NM_000518.5(HBB):c.52A>T(p.K18*);heterozygote
653	29	female	66.3	22.1	106	2.2	--SEA/aa	NA	NA	HBA:--SEA/αα
654	37	female	74.6	24.1	101	2.3	NA	NA	NA	normal
655	28	female	70.2	21.7	91	1.9	NA	NA	NA	normal
656	22	female	85.3	28.3	127	1.2	NA	NA	NA	normal
657	26	female	89.8	30.5	159	2.2	NA	NA	NA	normal
658	29	male	91.9	31.2	158	2.8	NA	NA	NA	normal
659	26	female	70.5	21.3	115	2.5	--SEA/aa	NA	NA	HBA:--SEA/αα
660	28	female	64.3	20.9	113	2.1	--SEA/aa	NA	NA	HBA:--SEA/αα
661	36	female	72.9	22.5	93	2.1	NA	NA	NA	normal
662	27	female	91.5	31.2	124	1.4	NA	NA	NA	normal
663	34	female	80	24.8	129	2.4	NA	NA	NA	normal
664	29	female	87.5	29.6	121	2.4	NA	NA	NA	normal
665	26	female	63.3	19.4	105	5.2	NA	NA	βCD14-15	NM_000518.5(HBB):c.45dupG(p.W16Vfs*8);heterozygote
666	29	female	67.2	21.6	100	2.3	--SEA/aa	NA	NA	HBA:--SEA/αα
667	24	female	88.6	28.7	121	2.4	NA	NA	NA	normal
668	20	female	86.6	29.6	126	1.2	NA	NA	NA	normal
669	29	female	62	16.1	69	1.7	NA	NA	NA	normal
670	37	female	81.4	26.7	112	2.9	NA	NA	NA	normal
671	28	female	80.1	27.5		2.6	aa/-a4.2	NA	NA	HBA2:-α4.2/αα
673	16	female	76.6	16.8	102	2.8	NA	NA	NA	normal
674	27	female	76	27.2	129	2.1	NA	aCSa/aa	NA	NM_000517.6(HBA2):c.427T>C(p.*143Q);heterozygote
675	26	female	74.4	22.7	110	2.3	NA	NA	NA	normal
676	30	female	89.2	30.4	138	2.3	NA	NA	NA	normal
677	32	female	70.9	22.4	121	2.2	--SEA/aa	NA	NA	HBA:--SEA/αα
678	28	female	89.2	30	122	2.4	NA	NA	NA	normal
679	29	female	92	33.8	127	2.4	NA	NA	NA	normal
680	30	female	70.1	21.3	129	2.3	--SEA/aa	NA	NA	HBA:--SEA/αα
681	29	female	89	30.6	128	2.3	NA	NA	NA	normal
682	25	female	78.4	26	100	2	NA	aCSa/aa	NA	NM_000517.6(HBA2):c.427T>C(p.*143Q);heterozygote
683	32	female	86.4	28.6	118	2.52	NA	NA	NA	normal
684	25	female	74.3	23.3	100	2.4	NA	NA	NA	normal
685	31	female	78.5	25.8	114	2.4	aa/-a4.2	NA	NA	HBA2:-α4.2/αα
686	26	female	69.2	22.2	88	5.03	NA	NA	βIVS-II-654	NM_000518.5(HBB):c.316-197C>T;heterozygote
687	24	female	64.2	19	114	2.2	--SEA/aa	NA	NA	HBA:--SEA/αα
688	31	female	92.2	20.11	127	2.4	NA	NA	NA	normal
689	24	female	64.5	21	110	2.4	--SEA/aa	NA	NA	HBA:--SEA/αα
690	34	female	70.6	21.8	99	2.4	NA	NA	NA	normal
691	26	female	72.8	22.8	97	2.1	NA	NA	NA	normal
692	34	female	81	26.3	116	2.3	NA	NA	NA	normal
693	30	female	63.7	21.4	91.6	5	NA	NA	βIVS-II-654	NM_000518.5(HBB):c.316-197C>T;heterozygote
694	29	female	85.5	27.5	114	2.4	NA	NA	NA	normal
695	30	female	73.5	20.9	97	2	NA	NA	NA	normal
696	26	female	63.3	19.6	93	5.3	NA	NA	βCD17	NM_000518.5(HBB):c.52A>T(p.K18*);heterozygote
697	35	female	76.6	25.6	106	2.5	NA	NA	NA	normal
698	34	female	74.3	22.8	101	1.9	NA	NA	NA	normal
699	24	female	63.4	20.9	104	5.3	NA	NA	βCD-28	NM_000518.5(HBB):c.-78A>G;heterozygote
700	24	female	90.5	29.9	110	2.4	NA	NA	NA	normal
701	25	female	82.5	26.2	112	2.2	NA	NA	NA	normal
702	25	female	89.9	29.7	122	2.4	NA	NA	NA	normal
703	22	female	103	32.2	119	2.2	NA	NA	NA	normal
704	43	female	89.6	28	100	2.3	NA	NA	NA	normal
705	34	female	87.4	27.6	125	2.4	NA	NA	NA	normal
706	40	female	92.9	30	127	2.4	NA	NA	NA	normal
707	31	male	67.8	21	130	2.4	--SEA/aa	NA	NA	HBA:--SEA/αα
708	33	female	67.1	20.4	76	2	NA	NA	NA	normal
709	24	male	67.5	21.1	134	2.2	--SEA/aa	NA	NA	HBA:--SEA/αα
710	32	male	93.2	30.3	161	2.4	NA	NA	NA	normal
711	27	female	70.9	22	101	2.4	--SEA/aa	NA	NA	HBA:--SEA/αα
712	30	female	79.4	24.9	114	2.3	NA	NA	NA	normal
713	44	female	65.9	21.2	118	2.3	--SEA/aa	NA	NA	HBA:--SEA/αα
714	32	female	71.4	22.2	96	2.2	NA	NA	NA	normal
715	26	female	86.3	29.3	120	3.1	NA	NA	NA	normal
716	26	female	89.9	30.9	115	2.8	NA	NA	NA	normal
717	31	female	79.6	25.4	111	1.2	NA	NA	NA	normal
718	26	female	90.7	29.2	142	2.2	NA	NA	NA	normal
719	32	female	73	24.4	110	2.35	NA	NA	NA	normal
720	25	female	93.3	30.9	129	2.3	NA	NA	NA	normal
721	35	male	88	29	112	3	NA	NA	NA	normal
722	35	female	91	31.6	148	2.4	NA	NA	NA	normal
723	36	female	86	26.3	104	2.4	NA	NA	NA	normal
724	23	female	97	30.5	138	2.4	NA	NA	NA	normal
725	29	female	89.1	30.6	120	2.4	NA	NA	NA	normal
726	26	female	85.2	28.4	126	2.4	NA	NA	NA	normal
727	23	male	88.6	29.9	162	2.8	NA	NA	NA	normal
729	35	female	83	26.7	109	2.4	NA	NA	NA	normal
730	27	female	87.5	28.9	134	2.1	NA	NA	NA	normal
731	31	female	83.8	26.1	103	2.1	NA	NA	NA	normal
732	34	female	89.5	30.4	127	2.4	NA	NA	NA	normal
733	33	female	87.7	28.7	130	1.2	NA	NA	NA	normal
734	31	female	92	29.8	117	2.4	NA	NA	NA	normal
735	25	female	68.4	21.2	112	2.1	--SEA/aa	NA	NA	HBA:--SEA/αα
736	29	female	89.5	30.6	140	2.4	NA	NA	NA	normal
738	26	female	69.8	21.6	90	4.8	NA	NA	βIVS-II-654	NM_000518.5(HBB):c.316-197C>T;heterozygote
740	27	female	76.6	24.1	119	2.4	NA	NA	NA	normal
741	28	female	90.7	31.6	140	2.3	NA	NA	NA	normal
742	20	female	79.1	27.2	125	2.29	NA	NA	NA	normal
743	23	female	67.7	18.7	78	2.1	NA	NA	NA	normal
744	30	female	71.9	22.9	109	2.4	--SEA/aa	NA	NA	HBA:--SEA/αα
745	34	female	70.7	22.5	115	2.35	--SEA/aa	NA	NA	HBA:--SEA/αα
746	27	female	94.5	30.4	132	2.4	NA	NA	NA	normal
747	21	female	92.7	31.7	135	2.4	NA	NA	NA	normal
748	30	female	96.8	31.3	135	2.3	NA	NA	NA	normal
749	28	male	96.1	32.7	162	2.7	NA	NA	NA	normal
750	25	female	72.6	22.7	90	2.21	NA	NA	NA	normal
751	28	female	91	30.6	132	1.3	NA	NA	NA	normal
752	33	female	93.2	30.2	123	2.3	NA	NA	NA	normal
753	35	female	78.9	24.3	114	2.1	NA	NA	NA	normal
754	35	female	17.1	21.6	90	2.3	NA	NA	NA	normal
755	32	female	92.9	30.5	136	2.3	NA	NA	NA	normal
756	38	male	90.4	29.9	135	3.1	NA	NA	NA	normal
757	30	female	69.1	22.1	111	2.3	--SEA/aa	NA	NA	HBA:--SEA/αα
758	28	female	88.6	29	156	2.4	NA	NA	NA	normal
759	28	female	90.1	29.8	124	2.3	NA	NA	NA	normal
761	34	female	98.9	33	124	2.4	NA	NA	NA	normal
762	27	female	76.5	23.3	107	2.3	NA	NA	NA	normal
763	37	female	70.4	22.1	110	2.1	NA	NA	NA	normal
764	34	male	93.2	31.4	152	2.7	NA	NA	NA	normal
765	28	female	92.8	31.7	120	2.4	NA	NA	NA	normal
766	24	female	64.7	21.3	102	5.2	NA	NA	βCD41-42	NM_000518.5(HBB):c.126_129delCTTT(p.F42Lfs*19);heterozygote
768	30	female	84.3	28.4	118	2.4	NA	NA	NA	normal
769	34	female	74.7	22.7	105	2.3	NA	NA	NA	normal
770	25	female	80.5	25.7	126	2.4	NA	NA	NA	normal
771	29	female	90.4	30.5	134	2.2	NA	NA	NA	normal
772	38	female	90.8	29.7	113	1.3	NA	NA	NA	normal
773	29	female	72	21.5	108	5.4	NA	NA	βCD17	NM_000518.5(HBB):c.52A>T(p.K18*);heterozygote
774	38	female	95.5	31	123	2.3	NA	NA	NA	normal
775	30	female	92.9	31.2	110	2.4	NA	NA	NA	normal
776	36	female	90.1	30.1	139	2.4	NA	NA	NA	normal
777	25	female	77.5	24.8	103	2.4	NA	NA	NA	normal
778	28	female	63.4	19.7	92.4	5.5	NA	NA	βIVS-II-654	NM_000518.5(HBB):c.316-197C>T;heterozygote
779	1+	female	56.5	8.1	93	4	NA	NA	βIVS-II-654	NM_000518.5(HBB):c.316-197C>T;heterozygote
780	29	female	95	30.9	152	2.3	NA	NA	NA	normal
781	27	female	86.9	29.1	124	2.4	NA	NA	NA	normal
782	34	female	88	28.6	136	2.3	NA	NA	NA	normal
783	24	female	76.8	24.9	97.7	2.3	NA	NA	NA	normal
784	30	female	93.5	31.6	136	2.29	NA	NA	NA	normal
785	25	female	85	25	134	2.4	NA	NA	NA	normal
786	26	female	92.4	31	135	2.2	NA	NA	NA	normal
787	21	female	76.8	24.3	110	2.4	NA	NA	NA	normal
788	39	female	92.9	30.2	124	2.4	NA	NA	NA	normal
789	29	female	87.7	29.5	115	2.1	NA	NA	NA	normal
790	31	female	93.9	31.1	132	2.4	NA	NA	NA	normal
791	34	female	85.1	29.4	132	2.3	NA	NA	NA	normal
792	32	female	97.3	32.3	142	2.2	NA	NA	NA	normal
793	32	female	91.4	30.6	126	2.4	NA	NA	NA	normal
794	30	female	87.3	31.1	131	2.4	NA	NA	NA	normal
795	26	female	80.4	25.3	124	2.4	NA	NA	NA	normal
796	23	female	94.1	32.1	134	2.4	NA	NA	NA	normal
797	31	female	71.2	21.6	96	1.9	NA	NA	NA	normal
798	32	female	91.9	29	144	2.9	NA	NA	NA	normal
799	39	female	78.5	26.5	85	2.4	NA	NA	NA	normal
800	26	female	87.1	30.4	125	2.4	NA	NA	NA	normal
801	31	male	66	21.4	139	2.1	--SEA/aa	NA	NA	HBA:--SEA/αα
802	31	female	87	29.4	128	2.7	NA	NA	NA	normal
803	28	female	68	21.3	112	2.1	--SEA/aa	NA	NA	HBA:--SEA/αα
804	27	female	63.4	19.6	105	5.78	NA	NA	βCD41-42/ βN	NM_000518.5(HBB):c.126_129delCTTT(p.F42Lfs*19);heterozygote
805	33	female	86.7	29.9	134	2.4	NA	NA	NA	normal
806	33	female	64.3	20.4	92	5	NA	NA	βIVS-II-654	NM_000518.5(HBB):c.316-197C>T;heterozygote
807	27	female	87.7	28.3	116	2.4	NA	NA	NA	normal
809	41	female	88	28.6	134	2.3	NA	NA	NA	normal
810	26	female	69	22	116	2.6	--SEA/aa	NA	NA	HBA:--SEA/αα
811	33	female	84.2	28.1	128	2.4	NA	NA	NA	normal
812	24	female	81.2	26	115	2.4	NA	NA	NA	normal
813	28	female	70.5	22.8	122	5.8	NA	NA	β-28	NM_000518.5(HBB):c.-78A>G;heterozygote
814	37	female	89.9	31.4	128	2.4	NA	NA	NA	normal
815	26	female	66.1	20.9	98	6	NA	NA	βCD17	NM_000518.5(HBB):c.52A>T(p.K18*);heterozygote
816	37	female	61.8	19.5	105	5.5	NA	NA	βCD41-42	NM_000518.5(HBB):c.126_129delCTTT(p.F42Lfs*19);heterozygote
817	22	female	93.5	31.4	123	2.4	NA	NA	NA	normal
818	29	female	87.7	29	134	2.4	NA	NA	NA	normal
819	33	female	87.8	30.3	121	2.4	NA	NA	NA	normal
820	26	female	90.5	29.2	125	2.5	NA	NA	NA	normal
821	30	female	88.9	30.4	116	2.4	NA	NA	NA	normal
822	23	female		22.9	100	2.1	NA	NA	NA	normal
823	27	female	86	27.9	97.6	2.4	NA	NA	NA	normal
824	34	female	73.2	20.3	93	2	NA	NA	NA	normal
825	34	female	94.6	30.7	137	2.1	NA	NA	NA	normal
826	28	female	71.4	22.1	113	2.1	NA	NA	NA	normal
827	33	female	66.3	20.6	113	2.4	--SEA/aa	NA	NA	HBA:--SEA/αα
828	34	female	89	29.5	144	2.3	NA	NA	NA	normal
829	30	female	101.7	30.8	110	2.3	NA	NA	NA	normal
830	26	female	90.1	30.3	123	2.4	NA	NA	NA	normal
831	41	female	89.6	29.5	119	2.4	NA	NA	NA	normal
832	27	female	86.8	29.5	112	2.4	NA	NA	NA	normal
833	27	female	82.3	28.7	130	2.3	NA	NA	NA	normal
834	24	female	74.9	21.21	116	2.4	NA	NA	NA	normal
835	36	female	79.1	25.8	109	2.4	NA	NA	NA	normal
836	37	female	94.2	30.6	108	2.4	NA	NA	NA	normal
837	31	female	95	31.3	116	2.4	NA	NA	NA	normal
838	30	female	83.7	28.4	131	2.3	NA	NA	NA	normal
839	42	female	77.1	23.3	102	2.3	NA	NA	NA	normal
840	39	female	81.9	26.9	128	2.7	NA	NA	NA	normal
841	39	female	100	31.8	91.7	2.3	NA	NA	NA	normal
842	29	female	73	21.5	80	2.2	NA	NA	NA	normal
843	36	female	69.2	20.2	111	5.15	NA	NA	βCD41-42	NM_000518.5(HBB):c.126_129delCTTT(p.F42Lfs*19);heterozygote
844	27	female	98	32	97.6	2.4	NA	NA	NA	normal
845	28	female	92.8	30.7	109	2.3	NA	NA	NA	normal
846	29	female	89.3	30.1	138	2.3	NA	NA	NA	normal
847	21	female	64	20	97	5.6	NA	NA	βCD14-15	NM_000518.5(HBB):c.45dupG(p.W16Vfs*8);heterozygote
848	30	female	88.2	30.2	133	2.4	NA	NA	NA	normal
850	27	female	89	29.3	122	2.3	NA	NA	NA	normal
851	39	female	80.1	33.8	112	2.6	NA	NA	NA	normal
852	26	female	69.1	22.1	97.7	2.3	NA	NA	NA	normal
853	30	female	90.3	29.2	118	2.4	NA	NA	NA	normal
854	29	female	93.1	31.9	125	2.3	NA	NA	NA	normal
855	31	female	94.8	30.8	137	2.4	NA	NA	NA	normal
856	26	female	89.3	31.3	134	2.2	NA	NA	NA	normal
857	23	female	68.7	22.5	123	5.3	--SEA/aa	NA	β-28	HBA:--SEA/αα;NM_000518.5(HBB):c.-78A>G;heterozygote
858	27	female	87.9	29	113	2.4	NA	NA	NA	normal
859	35	female	63	19	90	2.5	NA	NA	NA	normal
860	26	female	69	21.5	99	2.5	NA	NA	NA	normal
861	31	female	70	22	95	2.4	NA	NA	NA	normal
862	28	female	90.7	31	97.3	2.3	NA	NA	NA	normal
863	30	male	97	34.1	167	2.8	NA	NA	NA	normal
864	24	female	85.7	25.5	111	2.2	NA	NA	NA	normal
865	29	female	71.8	22.2	121	2.3	NA	NA	NA	normal
866	29	female	67.8	22.1	79	5	NA	NA	βIVS-II-654	NM_000518.5(HBB):c.316-197C>T;heterozygote
867	31	female	100.1	33.88	145	2.3	NA	NA	NA	normal
868	27	female	80	25.8	125	2.7	NA	NA	NA	normal
869	31	female	69	21.2	107	5.4	aa/-a4.2	NA	βCD41-42	HBA2:-α4.2/αα;NM_000518.5(HBB):c.126_129delCTTT(p.F42Lfs*19);heterozygote
870	28	female	90.5	30.8	113	2.1	NA	NA	NA	normal
871	27	female	86	26	118	2.8	NA	NA	NA	normal
872	25	female	89	30.3	110	1.2	NA	NA	NA	normal
873	27	female	83.9	29.7	123	2.4	NA	NA	NA	normal
874	36	female	61.6	18.2	72	2	NA	NA	NA	normal
875	33	female	86.3	28.2	109	2.3	NA	NA	NA	normal
876	33	female	87.7	29	120	2.4	NA	NA	NA	normal
877	29	male	97.6	33.1	151	2.7	NA	NA	NA	normal
878	26	female	63.4	20.4	92.8	5.2	NA	NA	βIVS-II-654	NM_000518.5(HBB):c.316-197C>T;heterozygote
879	26	female	93.9	31.1	125	2.4	NA	NA	NA	normal
880	25	female	68	21.4	121	2.2	--SEA/aa	NA	NA	HBA:--SEA/αα
881	29	female	91	30	120	2.3	NA	NA	NA	normal
882	33	female	91	29.7	125	2.3	NA	NA	NA	normal
883	27	female	72.5	22.5	105	2.3	NA	NA	NA	normal
884	27	female	90.3	28.6	142	2.4	NA	NA	NA	normal
885	29	female	68	21.7	112	2	--SEA/aa	NA	NA	HBA:--SEA/αα
886	28	female	69	18.9	92	2.22	NA	NA	NA	normal
887	44	female	53.4	16.3	99	2.1	--SEA/aa	NA	NA	HBA:--SEA/αα
888	25	female	87.5	28.7	101	2.32	NA	NA	NA	normal
889	33	female	72	23	89	4.8	NA	NA	βCD41-42	NM_000518.5(HBB):c.126_129delCTTT(p.F42Lfs*19);heterozygote
890	18	female	81	26.9	109	2.1	NA	aCSa/aa	NA	NM_000517.6(HBA2):c.427T>C(p.*143Q);heterozygote
891	23	female	82.1	26.3	96	2.2	NA	NA	NA	normal
892	28	female	74.4	23.6	109	2.4	NA	NA	NA	normal
893	25	female	77.3	24.2		2.5	NA	NA	NA	normal
894	29	female	73.9	23.4	112	4.8	NA	NA	βCD-28	NM_000518.5(HBB):c.-78A>G;heterozygote
895	26	female	94.3	31.7	105	2.4	NA	NA	NA	normal
896	28	female	78.4	25.8	109	3.5	NA	NA	βCD26	NM_000518.5(HBB):c.79G>A(p.E27K);heterozygote
897	34	female	63.7	20	126	4.8	NA	NA	βIVS-II-654	NM_000518.5(HBB):c.316-197C>T;heterozygote
898	30	female	66.6	21.4	103	5.8	NA	NA	βCD17	NM_000518.5(HBB):c.52A>T(p.K18*);heterozygote
899	29	female	92	31.2	117	2.4	NA	NA	NA	normal
900	33	female	62.1	23.5	122	5.4	NA	NA	βCD71-72	NM_000518.5(HBB):c.217dupA(p.S73Kfs*2);heterozygote
901	30	female	87.1	30.2	120	2.23	NA	NA	NA	normal
902	26	female	89.1	29.5	135	2.3	NA	NA	NA	normal
903	35	male	86.5	30.7	157	3.1	NA	NA	NA	normal
904	26	female	93.6	29.2	124	2.4	NA	NA	NA	normal
905	26	female	81.1	26.2	90	2.4	NA	NA	NA	normal
906	3+	female	59.5	17.9	100	6	NA	NA	βCD17	NM_000518.5(HBB):c.52A>T(p.K18*);heterozygote
907	26	female	89.4	29.8	129	2.4	NA	NA	NA	normal
908	23	female	55.5	16.4	87	2.2	--SEA/aa	NA	NA	HBA:--SEA/αα
909	27	female	78.9	24.8	114	2.2	NA	NA	NA	normal
910	48	female	66.4	18.9	81	2.2	--SEA/aa	NA	NA	HBA:--SEA/αα
911	24	female	84.3	28.4	139	2.2	NA	NA	NA	normal
912	23	female	93.4	29.6	116	2.4	NA	NA	NA	normal
913	24	female	89.7	30.6	97.8	2.2	NA	NA	NA	normal
914	24	female	91.1	30.9	111	1.4	NA	NA	NA	normal
915	26	female	102	31	142	2.3	NA	NA	NA	normal
916	29	female	91.2	29.2	109	2.4	NA	NA	NA	normal
917	24	female	87.2	29.3	128	2.3	NA	NA	NA	normal
918	20	female	77.8	25.4	101	2.5	NA	NA	NA	normal
919	38	female	91.9	29.9	118	2.4	NA	NA	NA	normal
920	22	female	91.2	30.6	163	3	NA	NA	NA	normal
921	23	female	84.2	28.3	122	2.3	NA	NA	NA	normal
922	22	female	61	18.9	97	6	NA	NA	βCD17	NM_000518.5(HBB):c.52A>T(p.K18*);heterozygote
923	26	female	88.8	29.6	132	2.4	NA	NA	NA	normal
924	33	female	82.2	26.5	131	2.4	aa/-a3.7	NA	NA	HBA:-α3.7/αα
925	25	female	88.5	32.2	131	2.4	NA	NA	NA	normal
926	24	female	87.3	29.3	120	2.4	NA	NA	NA	normal
927	26	female	86.5	27.8	108	2.4	aa/-a4.2	NA	NA	HBA2:-α4.2/αα
928	33	female	87.3	29.7	129	2.4	NA	NA	NA	normal
929	35	female	68.8	19.5	95	2.2	NA	NA	NA	normal
930	38	female	87.5	29.9	139	2.4	NA	NA	NA	normal
931	42	female	58.3	26.4	74	4.7	NA	NA	βCD41-42	NM_000518.5(HBB):c.126_129delCTTT(p.F42Lfs*19);heterozygote
932	24	female	87.4	30.7	122	2.2	NA	NA	NA	normal
933	29	female	67	20.9	112	2.4	--SEA/aa	NA	NA	HBA:--SEA/αα
934	35	female	93.2	31.1	118	2.36	NA	NA	NA	normal
935	33	female	80.6	26.3	114	2.4	NA	NA	NA	normal
936	39	female	89.6	31	131	2.3	NA	NA	NA	normal
937	22	female	90.6	29.7	123	2.4	NA	NA	NA	normal
938	32	female	88.2	30.3	123	2.2	NA	NA	NA	normal
939	40	female	103	31.4	120	2.3	NA	NA	NA	normal
940	30	female	66.3	20.2	115	2.5	--SEA/aa	NA	NA	HBA:--SEA/αα
941	41	female	66.4	20.6	102	5.8	NA	NA	βIVS-II-654	NM_000518.5(HBB):c.316-197C>T;heterozygote
942	32	female	89.5	30	114	2.4	NA	NA	NA	normal
943	30	female	81.6	26	123	2.3	NA	NA	NA	normal
944	33	female	69.7	21.2	96	2.3	--SEA/aa	NA	NA	HBA:--SEA/αα
945	35	female	87.3	28.4	130	2.3	NA	NA	NA	normal
946	28	female	70	20.6	76	2.1	NA	NA	NA	normal
947	21	female	82.3	27.7	122	2.4	NA	NA	NA	normal
948	27	female	89.3	30.1	132	2.4	NA	NA	NA	normal
949	32	female	68.2	19.6	100	2	NA	NA	NA	normal
950	24	male	93	31.9	145	2.8			NA	normal
951	51	male	100.9	31.2	136	3	NA	NA	NA	normal
952	29	female	85.6	26.9	116	2	NA	NA	NA	normal
953	28	female	77.2	24.3	112	2	NA	NA	NA	normal
954	29	female	78.6	26	130	2.5	NA	NA	NA	normal
955	23	female	75	24	92	4.6	NA	NA	βCD27-28	NM_000518.5(HBB):c.85dupC(p.L29Pfs*16);heterozygote
956	30	female	89.3	29	125	2.4	NA	NA	NA	normal
957	24	male	88.5	29.5	134	2.8	NA	NA	NA	normal
958	14	female	61.4	19.1	89	4.7	NA	NA	βCD41-42	NM_000518.5(HBB):c.126_129delCTTT(p.F42Lfs*19);heterozygote
959	33	female	66.1	19.8	88	2.2	NA	NA	NA	normal
960	26	female	83.4	29	119	3.8	NA	NA	NA	normal
961	26	female	77.3	25.4	135	2.5	aa/-a3.7	NA	NA	HBA:-α3.7/αα
962	31	female	67.6	19.7	109	5.1	NA	NA	βIVS-II-654	NM_000518.5(HBB):c.316-197C>T;heterozygote
963	33	female	87.1	28.8	138	2.2	NA	NA	NA	normal
964	28	female	93.6	31	111	2.4	NA	NA	NA	normal
965	26	female	80.7	24.6	111	2.3	NA	NA	NA	normal
966	23	female	64.8	19.8	108	5.7	NA	NA	βCD41-42	NM_000518.5(HBB):c.126_129delCTTT(p.F42Lfs*19);heterozygote
967	2 months	female	71.5	22.3	78	2.8	NA	NA	βIVS-II-654	NM_000518.5(HBB):c.316-197C>T;heterozygote
968	27	female	75.9	24.3	101	2.2	NA	NA	NA	normal
969	32	female	97.1	31.5	132	2.4	NA	NA	NA	normal
970	37	female	67.7	21.3	109	2.4	--SEA/aa	NA	NA	HBA:--SEA/αα
971	26	female	84	27.4	116	2.4	aa/-a4.2	NA	NA	HBA2:-α4.2/αα
972	27	female	83	26	112	2.4	NA	NA	NA	normal
973	28	male	97.3	33.4	151	2.8	NA	NA	NA	normal
974	21	female	86.4	29.1	118	2.1	NA	NA	NA	normal
975	26	female	82.2	22.7	97	2	NA	NA	NA	normal
976	25	female	87.3	28.6	97.6	2.4	NA	NA	NA	normal
977	23	female	78	24.1	105	2.4	NA	NA	NA	normal
978	21	female	70.7	22.4	102	2.3	NA	NA	NA	normal
979	28	male	95.5	32.3	164	2.59	NA	NA	NA	normal
980	25	female	87.7	28.9	97.7	2.3	NA	NA	NA	normal
981	32	female	87.4	28.7	134	2.4	NA	NA	NA	normal
982	25	female	73	23.3	114	2.2	--SEA/aa	NA	βIVS-II-654？	HBA:--SEA/αα
983	28	female	67.4	21.2	104	5.1	NA	NA	βCD17	NM_000518.5(HBB):c.52A>T(p.K18*);heterozygote
984	32	female	91.8	30.4	119	2.4	NA	NA	NA	normal
985	28	female	87.8	29.5	126	1.3	NA	NA	NA	normal
986	32	female	88	29.1	117	2.4	NA	NA	NA	normal
987	29	female	67	22.4	104	2.1	--SEA/aa	NA	NA	HBA:--SEA/αα
988	31	female	84.8	28.8	134	2.4	NA	NA	NA	normal
989	36	female	91	29.1	119	2.2	NA	NA	NA	normal
990	12	male	71	22.1	115	2.1	-a3.7/-a3.7	NA	NA	HBA:-α3.7/-α3.7
991	10	female	67.1	21.4	108	2.5	--SEA/aa	NA	NA	HBA:--SEA/αα
992	38	female	83.2	26	108	1.4	NA	NA	NA	normal
993	25	female	93.8	33.4	138	2.3	NA	NA	NA	normal
994	22	female	71.6	23.1	113	3.7	NA	NA	βCD26	NM_000518.5(HBB):c.79G>A(p.E27K);heterozygote
995	6 months	female	64.4	20.6	111	3.7			βCD27-28	NM_000518.5(HBB):c.85dupC(p.L29Pfs*16);heterozygote
996	25	female	88.6	29.4	142	2.4	NA	NA	NA	normal
997	28	female	84	27.1	126	2.4	NA	NA	NA	normal
998	31	female	93.4	31.1	118	2.3	NA	NA	NA	normal
999	33	male	66.8	19.4	120	2.1	--SEA/aa	NA	NA	HBA:--SEA/αα
1000	33	female	95.3	32.7	132	2.4	NA	NA	NA	normal
1001	29	female	63.7	19.8	110	5.4	NA	NA	βIVS-II-654	NM_000518.5(HBB):c.316-197C>T;heterozygote
1002	43	female	91.8	30.5	130	1.3	NA	NA	NA	normal
1003	28	female	69.9	22.9	122	5.5	--SEA/aa	NA	βCD71-72	HBA:--SEA/αα;NM_000518.5(HBB):c.217dupA(p.S73Kfs*2);heterozygote
1004	26	female	90.1	30.1	120	2.3	NA	NA	NA	normal
1005	27	female	78.5	26.5	127	1.5	NA	NA	NA	normal
1006	29	female	68.7	21.6	111	2.3	--SEA/aa	NA	NA	HBA:--SEA/αα
1007	27	female	90.7	31.3	145	2.4	NA	NA	NA	normal
1008	24	female	81.3	26.4	113	2.4	NA	NA	NA	normal
1009	25	female	70.6	22.5	108	5.5	NA	NA	βCD17	NM_000518.5(HBB):c.52A>T(p.K18*);heterozygote
1010	24	female	71.1	22.1	98	2.1	NA	NA	NA	normal
1011	31	female	76.1	23.9	106	2.2	NA	NA	NA	normal
1012	29	female	88.2	29	130	2.1	NA	NA	NA	normal
1013	31	female	79.4	23	108	2.1	NA	NA	NA	normal
1014	29	female	93.2	30.3	134	2.4	NA	NA	NA	normal
1015	29	female	86.9	30.5	132	2.44	NA	NA	NA	normal
1016	35	female	95	31.6	137	2.4	NA	NA	NA	normal
1017	24	female	107	33.3	98	2.1	NA	NA	NA	normal
1018	32	female	88	28.8	147	2.4	NA	NA	NA	normal
1019	35	female	65.7	19	93	4.7	NA	NA	βIVS-II-654	NM_000518.5(HBB):c.316-197C>T;heterozygote
1020	45	female	83.1	24.8	107	2.3	NA	NA	NA	normal
1021	24	female	74.6	24.9	72	2.3	NA	NA	NA	normal
1022	24	female	86.9	28.9	130	2.4	NA	NA	NA	normal
1023	30	female	68.2	21.1	92	2.3	--SEA/aa	NA	NA	HBA:--SEA/αα
1024	31	female	70	20.8	94	2.2	NA	NA	NA	normal
1025	21	female	72.7	23.3	110	2.3	NA	NA	NA	normal
1026	27	male	89.6	29	145	2.2	NA	NA	NA	normal
